# Supplementary material for: The Effect of Feeding with Central European Local Mulberry Genotypes on the Development and Health Status of Silkworms and Quality Parameters of Raw Silk
Source: Insects. 2022 Sep 14;13(9):836. doi: 10.3390/insects13090836 (PMC9506520; doi:10.3390/insects13090836)
Supplement: Supplementary file 1 [file insects-13-00836-s001.zip]

Archive with 1 entries (1 files):
- insects-1915282-re-supplementary.pdf
